# Supplementary material for: Evolution and molecular bases of reproductive isolation
Source: Curr Opin Genet Dev. Author manuscript; Available in PMC 2023 May 25. (PMC10210581; doi:10.1016/j.gde.2022.101952)
Supplement: Supplementary Material [file NIHMS1895491-supplement-Supplementary_Material.xlsx]

## Sheet: Data_underlying_Figure_02
Cross	Distance	Viability	Karyotypic distance or rearrengment	Source
S288c X CBS432	0.136435	0.67		Liti et al 2006
Sc SK1 X Sc S288c	0.0064712	80.94		Liti et al 2006
Sc SK1 X Sc Y55	0.00351834	83		Liti et al 2006
Sc S288c X Sc Y55	0.00575593	83.33		Liti et al 2006
Sp DG1768 X Sp N17	0.047	37.5		Liti et al 2006
Sp CBS432 X Sp YPS125	0.04653	40.38		Liti et al 2006
Sp NBRC1804 X Sp YPS125	0.04665	32.1		Liti et al 2006
Sp N44 X Sp YPS125	0.04567	36.32		Liti et al 2006
Sp NBRC 1804 X Sp CBS432	0.01196	73.47		Liti et al 2006
Sp N44 X Sp CBS432	0.01156	77.13		Liti et al 2006
Sp N17 X Sp YPS138	0.04631	34.11		Liti et al 2006
Sp N44 X Sp NBRC 1804	0.00084	86.79		Liti et al 2006
Sk NBRC1802 X Sk NBRC1803	0.04586	38		Naumov et al 1995
Sp YPS125 X Sp N17	0.04891	42		Sniegowski et al 2002
Sp YPS145 X Sp N17	0.04637	53		Sniegowski et al 2002
Sc Y55 X Sp N17	0.136584	1.2		Hunter et al 1996
Sc W303 X Sp N17	0.136662	0.46		Bozdag et al 2021
Spar N17 X Spar N44	0.014	63.9		Rogers et al 2018
SparYPS744XYPS484Spar	0.0257	44.8	0.1034	Charron et al 2014
SparYPS744XYHBJ1Spar	0.0278	51	0.1724	Charron et al 2014
SparYHBJ1XLL2012_028Spar	0.0065	44.79	0.0714	Charron et al 2014
SparYPS484XUWOPS-79-140Spar	0.0022	71.9	0.12	Charron et al 2014
SparYPS667XYHBJ1Spar	0.0264	51	0.1538	Charron et al 2014
SparLL2011_002XUWOPS-79-140Spar	0.0199	49	0.1818	Charron et al 2014
SparLL2011_005XLL2012_016Spar	0.0008	85.4	0.0833	Charron et al 2014
SparLL2012_016XLL2012_018Spar	0.0008	91.7	0.0833	Charron et al 2014
SparLL2011_006XLL2012_018Spar	0.0008	89.58	0.1538	Charron et al 2014
SparLL2012_018XJRY8147Suvar	0.1534	2.08		Charron et al 2014
SparLL2012_029XYPS744Spar	0.0287	34.4	0.2413	Charron et al 2014
SparYPS642XUWOPS-79-140Spar	0.0257	42.7	0.25	Charron et al 2014
SparYPS644XLL2012_028Spar	0.0272	27.1	0.2592	Charron et al 2014
SparYPS744XLL2012_021Spar	0.0279	45.3	0.2857	Charron et al 2014
SparLL2012_029XYPS642Spar	0.0287	35.4	0.3333	Charron et al 2014
SparYPS744XUWOPS-79-140Spar	0.0257	55.7	0.4615	Charron et al 2014
SparYPS744XMSH-587-1Spar	0.0304	34.4	0.3077	Charron et al 2014
SparYPS642XYPS667Spar	0.034	47.9	0.36	Charron et al 2014
SparYPS644XLL2011_009Spar	0.0304	36.5	0.36	Charron et al 2014
SparYPS695XYPS667Spar	0.034	32.3	0.3846	Charron et al 2014
SparYPS642XLL2012_004Spar	0.0304	20.8	0.4074	Charron et al 2014
SparYPS744XLL2012_016Spar	0.0276	24	0.4074	Charron et al 2014
SparYPS695XLL2011_011Spar	0.0304	27.1	0.4815	Charron et al 2014
SparUWOPS-91-202.1XLL2012_021Spar	0.0022	68.8	0.2143	Charron et al 2014
SparUWOPS-79-140XLL2012_021Spar	0.0043	85.4	0.25	Charron et al 2014
SparYPS484XLL2012_021Spar	0.0022	76.6	0.2592	Charron et al 2014
SparLL2012_029XYHBJ1Spar	0.008	35.4	0.2857	Charron et al 2014
SparUWOPS-91-202.1XYHBJ1Spar	0.005	55.2	0.3793	Charron et al 2014
SparLL2012_029XLL2012_021Spar	0.0036	51	0.4074	Charron et al 2014
SparUWOPS91.202.1XLL2012_028Spar	0.0014	38.54	0.4483	Charron et al 2014
SparYPS484XMSH-587-1Spar	0.0199	49	0.1999	Charron et al 2014
SparLL2012_016XLL2012_021Spar	0.0188	44.8	0.1999	Charron et al 2014
SparLL2012_018XLL2012_021Spar	0.0206	45.8	0.1999	Charron et al 2014
SparLL2012_029XLL2011_006Spar	0.0212	50	0.2143	Charron et al 2014
SparLL2011_005XLL2012_028Spar	0.0214	30.2	0.2307	Charron et al 2014
SparYPS484XYPS667Spar	0.0199	65.1	0.3077	Charron et al 2014
SparUWOPS-79-140XLL2011_009Spar	0.0199	51.6	0.3913	Charron et al 2014
SparYPS484XLL2012_004Spar	0.0199	26.6	0.4285	Charron et al 2014
SparYPS484XLL2011_011Spar	0.0199	43.8	0.4815	Charron et al 2014
SparUWOPS-91-202.1XMSH-587-1Spa	0.0198	60.4	0.6153	Charron et al 2014
SparLL2012_021XLL2011_011Spar	0.0206	38.54	0.6923	Charron et al 2014
SparLL2012_028XMSH-587-1Spar	0.0214	19.79	0.1999	Charron et al 2014
SparLL2012_028XLL2011_002Spar	0.0214	13.54	0.36	Charron et al 2014
SparLL2012_028XLL2011_004Spar	0.0214	34.38	0.3846	Charron et al 2014
SparLL2012_028XLL2012_016Spar	0.0196	28.13	0.3077	Charron et al 2014
SparLL2012_021XLL2012_004Spar	0.0206	22.92	0.4815	Charron et al 2014
SparUWOPS-91-202.1XLL2012_004Spar	0.0198	28.13	0.7931	Charron et al 2014
SparUWOPS-91-202.1XLL2011_001Spar	0.0198	20.83	0.3333	Charron et al 2014
SparUWOPS-91-202.1XLL2012_018Spar	0.0198	55.21	0.2592	Charron et al 2014
SparUWOPS-91-202.1XLL2011_011Spar	0.0198	44.79	0.5714	Charron et al 2014
SparMSH-587-1XYPS667Spar	0.0022	68.2	0.2174	Charron et al 2014
SparLL2011_006XLL2011_011Spar	0.0008	43.8	0.2592	Charron et al 2014
SparLL2011_006XLL2012_011Spar	0.0008	49	0.2592	Charron et al 2014
SparLL2012_016XYPS667Spar	0.0023	61.5	0.3333	Charron et al 2014
SparYPS667XLL2011_009Spar	0.0022	66.1	0.4167	Charron et al 2014
SparLL2012_016XLL2011_002Spar	0.0008	43.8	0.4783	Charron et al 2014
SparLL2012_016XLL2011_009Spar	0.0008	46.9	0.5833	Charron et al 2014
SparLL2012_016XLL2011_004Spar	0.0008	49	0.75	Charron et al 2014
SparLL2011_006XMSH-587-1Spar	0.0008	42.71	0.36	Charron et al 2014
SparLL2011_006XLL2011_002Spar	0.0008	39.58	0.1999	Charron et al 2014
SparLL2011_006XLL2011_004Spar	0.0008	36.46	0.4615	Charron et al 2014
SparLL2012_006XLL2012_016Spar	0.0008	46.88	0.5385	Charron et al 2014
SparLL2011_001XLL2012_016Spar	0.0008	23.96	0.3333	Charron et al 2014
EM93_3 X S288C	0.0014	98		Hou et al 2014 Table S2
WE372 X S288C	0.0026	98		Hou et al 2014 Table S2
YJM320b X S288C	0.0032	96		Hou et al 2014 Table S2
CLIB272 X S288C	0.0023	95		Hou et al 2014 Table S2
YJM434 X S288C	0.0028	95		Hou et al 2014 Table S2
CLIB483 X S288C	0.0029	94		Hou et al 2014 Table S2
RM11 X S288C	0.0036	93		Hou et al 2014 Table S2
CLIB154 X S288C	0.0021	93		Hou et al 2014 Table S2
CLIB382 X S288C	0.0025	93		Hou et al 2014 Table S2
DBVPG3591 X S288C	0.0023	93		Hou et al 2014 Table S2
I14 X S288C	0.0025	93		Hou et al 2014 Table S2
UC8 X S288C	0.0028	93		Hou et al 2014 Table S2
DBVPG1106 X S288C	0.0035	92		Hou et al 2014 Table S2
YJM975 X S288C	0.0036	92		Hou et al 2014 Table S2
CLIB219 X S288C	0.0044	92		Hou et al 2014 Table S2
YJM280 X S288C	0.0035	92		Hou et al 2014 Table S2
Y9 X S288C	0.0034	92		Hou et al 2014 Table S2
Y12 X S288C	0.0035	92		Hou et al 2014 Table S2
YJM269 X S288C	0.0038	92		Hou et al 2014 Table S2
K12 X S288C	0.0025	91		Hou et al 2014 Table S2
YJM326 X S288C	0.0032	91		Hou et al 2014 Table S2
BC187 X S288C	0.0037	91		Hou et al 2014 Table S2
L-1374 X S288C	0.0036	91		Hou et al 2014 Table S2
PW5 X S288C	0.0059	91		Hou et al 2014 Table S2
Y3 X S288C	0.0038	91		Hou et al 2014 Table S2
CBS7960 X S288C	0.0039	90		Hou et al 2014 Table S2
CECT10109 X S288C	0.0031	90		Hou et al 2014 Table S2
CLIB294 X S288C	0.0025	90		Hou et al 2014 Table S2
DBVPG1794 X S288C	0.0029	90		Hou et al 2014 Table S2
NC_02 X S288C	0.0043	90		Hou et al 2014 Table S2
UC1 X S288C	0.0024	90		Hou et al 2014 Table S2
YJM145 X S288C	0.0037	90		Hou et al 2014 Table S2
YJM413 X S288C	0.0033	90		Hou et al 2014 Table S2
YPS1000 X S288C	0.0041	90		Hou et al 2014 Table S2
YPS128 X S288C	0.0053	90		Hou et al 2014 Table S2
YPS163 X S288C	0.0036	90		Hou et al 2014 Table S2
DBVPG1788 X S288C	0.0036	86		Hou et al 2014 Table S2
DBVPG6044 X S288C	0.006	86		Hou et al 2014 Table S2
378604X X S288C	0.0041	84		Hou et al 2014 Table S2
YPS1009 X S288C	0.005	84		Hou et al 2014 Table S2
Y10 X S288C	0.0049	83		Hou et al 2014 Table S2
YJM981 X S288C	0.0029	73	rearrengement	Hou et al 2014 Table S2
T73 X S288C	0.0023	73	rearrengement	Hou et al 2014 Table S2
Y9J X S288C	0.0028	73	rearrengement	Hou et al 2014 Table S2
L-1528 X S288C	0.0035	72	rearrengement	Hou et al 2014 Table S2
M22 X S288C	0.0024	71	rearrengement	Hou et al 2014 Table S2
YJM978 X S288C	0.0026	71	rearrengement	Hou et al 2014 Table S2
DBVPG4651 X S288C	0.0028	71	rearrengement	Hou et al 2014 Table S2
DBVPG1339 X S288C	0.0024	70	rearrengement	Hou et al 2014 Table S2
CECT10266 X S288C	0.0044	48	rearrengement	Hou et al 2014 Table S2
YJM454 X S288C	0.0048	44	rearrengement	Hou et al 2014 Table S2
